# Supplementary material for: SIRT-1 is required for release of enveloped enteroviruses
Source: eLife. 2023 Oct 18;12:RP87993. doi: 10.7554/eLife.87993 (PMC10584371; doi:10.7554/eLife.87993)
Supplement: Source data 1. [file elife-87993-data1.zip]

Archive with 7 entries (7 files):
- Figure 1-figure supplement 1-source data 1.tif
- Figure1 - source data 1.TIF
- Figure2 - source data 1.TIF
- Figure3 - source data 1.TIF
- Figure4 - source data 1.TIF
- Figure6 - source data 1.TIF
- Figure7 - source data 1.TIF
